# Supplementary material for: Genome-Wide Mapping of Binding Sites Reveals Multiple Biological Functions of the Transcription Factor Cst6p in Saccharomyces cerevisiae
Source: mBio. 2016 May 3;7(3):e00559-16. doi: 10.1128/mBio.00559-16 (PMC4959655; doi:10.1128/mBio.00559-16)
Supplement: Table S1 — The binding events of Cst6p identified by ChIP-exo. [file mbo002162810st1.xlsx]

## Sheet: Blad1
Table S1. The binding events of Cst6p identified by ChIP-exo.
Chromsome	Position	S/N ratio_Rep1	S/N ratio_Rep2	S/N ratio_Average	Motif found by MEME	Motif start relative to binding site	Motif end relative to binding site	Strand of motif sequence in column 6	p-value from MEME	Note
Ethanol medium
II	136121	16.2407	20.3375	18.2891	TTACATCACT	6	15	-	6.94e-6
IV	916957	3.02153	7.75233	5.38693	TGACGTCACC	-1	8	+	3.76e-6
IV	976719	32.3681	16.3624	24.3652	ATACGTCACG	-18	-9	+	2.22e-5
IV	1345401	13.2569	62.431	37.844	TTACATAACC	-37	-28	+	1.61e-4
V	85279	10.1977	7.58739	8.89252	TGATATCACT	10	19	-	1.05e-4
VI	4804	48.8732	44.5676	46.7204
VI	31374	13.2192	6.26784	9.74351	AAACGTCACC	-4	5	+	5.43e-5
VI	106731	5.85421	8.18118	7.01769	ACACATCACC	-44	-35	-	1.14e-4
VI	255612	14.8432	9.69866	12.271	ACGCGTCACT	-4	5	+	1.78e-4
VII	384893	4.1546	6.1029	5.12875	TGACGACACG	-3	6	-	3.09e-4
VII	483583	203.16	167.219	185.19	ATACATCACT	-38	-29	-	2.22e-5
VII	592347	43.1701	29.5908	36.3804	TGACGTCACT	-3	6	-	2.93e-6
VII	766258	6.79843	4.45347	5.62595	TTATGTCCCT	-31	-22	+	4.49e-4
VIII	206203	3.02153	1.1546	2.08806	TTACGTCATT	-4	5	+	1.14e-4
IX	386841	3.77691	4.9483	4.3626	ATATATCTCC	-10	-1	+	7.40e-4
X	195657	11.7084	4.12358	7.916	TAAGGTCACT	9	18	+	3.74e-4
X	703659	29.8376	22.5147	26.1762
XI	92583	82.6387	15.7026	49.1707	TTGCGTCAAC	-16	-7	+	2.66e-4
XI	231094	141.672	147.954	144.813	GTACATCACT	-6	3	-	8.42e-5
XI	356330	61.2992	21.4261	41.3627	TTACGTAACC	-5	4	-	6.65e-5
XI	519054	4.72114	6.41629	5.56871
XI	630588	9.44227	3.13392	6.2881	ATACATCTCT	35	44	+	1.61e-4
XII	60	15.863	12.2058	14.0344
XII	368335	37.8446	19.7767	28.8107	TGACGTCACT	18	27	+	2.93e-6
XII	449807	10.5753	8.4121	9.49372	TGATGTCACT	-4	5	+	4.03e-5
XII	460308	185.824	314.497	250.161						rDNA repeat region with high peak heights; probably false positive binding.
XIII	253444	6.79843	3.79369	5.29606
XIII	306736	16.6184	5.27818	10.9483	CTACGTCACC	-3	6	-	7.45e-5
XIII	540490	502.178	374.569	438.374	GCACGTCACC	1	10	+	1.61e-4
XIV	302044	61.2237	76.7151	68.9694	TGACATCACG	-14	-5	+	3.29e-5
XIV	559533	563.855	214.096	388.975	TGACGTCAAC	-6	3	-	9.34e-5
XIV	662358	35.3141	103.634	69.4739
XV	797210	0.377691	1.81437	1.09603	TGACGTCTCT	-1	8	+	3.56e-5
XV	882330	11.5573	9.94607	10.7517	TAGCGTCACG	-3	6	-	2.10e-4
XV	908627	13.8235	4.83283	9.32816	ATACGTCACC	32	41	+	8.94e-6
XVI	297134	32.7458	48.2789	40.5123	TTGCATCACT	-1	8	+	4.58e-5
XVI	432033	6.04305	10.3914	8.21724	TGACGTCTCG	12	21	-	9.34e-5
XVI	503038	327.949	296.04	311.994	TTACGTCACT	-29	-20	-	1.06e-6
XVI	645708	12.8415	22.1354	17.4884
XVI	678901	308.573	82.0592	195.316	TTGCGTCACC	38	47	-	1.81e-5
Glucose medium
I	166235	2.95867	1.40353	2.1811
VI	191613	2.0288	1.89889	1.96385
VII	483612	5.84126	3.72347	4.78237
VII	592337	2.2824	1.54388	1.91314
XII	460310	224.31	152.745	188.527						rDNA repeat region with high peak heights; probably false positive binding.
XIII	306299	5.41014	2.14657	3.77836
XIV	569948	1.35254	1.73377	1.54315
