# Supplementary material for: Genome-Wide Mapping of Binding Sites Reveals Multiple Biological Functions of the Transcription Factor Cst6p in Saccharomyces cerevisiae
Source: mBio. 2016 May 3;7(3):e00559-16. doi: 10.1128/mBio.00559-16 (PMC4959655; doi:10.1128/mBio.00559-16)
Supplement: Table S2 — The Cst6p-binding target genes identified by ChIP-exo. [file mbo002162810st2.xlsx]

## Sheet: Blad1
Table S2. The Cst6p-binding target genes identified by ChIP-exo.
Gene name	Systematic name	Description from SGD	Gene position	Transcription start site (TSS, data from Rhee, H.S. & B.F. Pugh, 2012)	Cst6p binding site	S/N ratio of binding	Distance from ATG (bp)	Distance from TSS (bp)
Ethanol medium
ECM13	YBL043W	Non-essential protein of unknown function; induced by treatment with 8-methoxypsoralen and UVA irradiation	II:136688-137461		II:136121	18.2891	567
COR1	YBL045C	Core subunit of the ubiquinol-cytochrome c reductase complex (bc1 complex), which is a component of the mitochondrial inner membrane electron transport chain	II:135516-134143	135735	II:136121	18.2891	606	386
SIR4	YDR227W	Silent information regulator that, together with SIR2 and SIR3, is involved in assembly of silent chromatin domains at telomeres and the silent mating-type loci; potentially phosphorylated by Cdc28p; some alleles of SIR4 prolong lifespan	IV:917571-921647	917447	IV:916957	5.3869	614	490
YAP6	YDR259C	Putative basic leucine zipper (bZIP) transcription factor; overexpression increases sodium and lithium tolerance; computational analysis suggests a role in regulation of expression of genes involved in carbohydrate metabolism	IV:975782-974631		IV:976719	24.3652	938
APT2	YDR441C	Apparent pseudogene, not transcribed or translated under normal conditions; encodes a protein with similarity to adenine phosphoribosyltransferase, but artificially expressed protein exhibits no enzymatic activity	IV:1345062-1344517	1345219	IV:1345401	37.844	340	182
YDR442W	YDR442W	Dubious open reading frame unlikely to encode a functional protein, based on available experimental and comparative sequence data	IV:1345647-1346039		IV:1345401	37.844	246
HYP2	YEL034W	Translation elongation factor eIF-5A, previously thought to function in translation initiation; similar to and functionally redundant with Anb1p; structural homolog of bacterial EF-P; undergoes an essential hypusination modification	V:85676-86149	85589	V:85279	46.7204	397	310
ANP1	YEL036C	Subunit of the alpha-1,6 mannosyltransferase complex; type II membrane protein; has a role in retention of glycosyltransferases in the Golgi; involved in osmotic sensitivity and resistance to aminonitrophenyl propanediol	V:84552-83050	84753	V:85279	46.7204	728	526
HSP12	YFL014W	Plasma membrane localized protein that protects membranes from desiccation; induced by heat shock, oxidative stress, osmostress, stationary phase entry, glucose depletion, oleate and alcohol; regulated by the HOG and Ras-Pka pathways	VI:107256-107585		VI:106731	12.271	525
MDJ1	YFL016C	Co-chaperone that stimulates the ATPase activity of the HSP70 protein Ssc1p; involved in protein folding/refolding in the mitochodrial matrix; required for proteolysis of misfolded proteins; member of the HSP40 (DnaJ) family of chaperones	VI:106236-104701	106296	VI:106731	12.271	496	435
YFL051C	YFL051C	Putative protein of unknown function; YFL051C is not an essential gene	VI:30540-30058		VI:31374	7.0177	835
YFL063W	YFL063W	Dubious open reading frame, based on available experimental and comparative sequence data	VI:5066-5521		VI:4804	9.7435	262
YFL064C	YFL064C	Putative protein of unknown function	VI:3846-3322		VI:4804	9.7435	959
HXK1	YFR053C	Hexokinase isoenzyme 1, a cytosolic protein that catalyzes phosphorylation of glucose during glucose metabolism; expression is highest during growth on non-glucose carbon sources; glucose-induced repression involves the hexokinase Hxk2p	VI:255049-253592	255145	VI:255612	5.1287	564	467
YGL007C-A	YGL007C-A	Putative protein of unknown function, identified by gene-trapping, microarray-based expression analysis, and genome-wide homology searching; deletion exhibits slow-growth phenotype; computationally predicted to have a role in cell budding	VII:483027-482941		VII:483583	36.3804	557
PYC1	YGL062W	Pyruvate carboxylase isoform, cytoplasmic enzyme that converts pyruvate to oxaloacetate; highly similar to isoform Pyc2p but differentially regulated; mutations in the human homolog are associated with lactic acidosis	VII:385196-388732		VII:384893	185.19	303
YGL063C-A	YGL063C-A	Dubious open reading frame unlikely to encode a functional protein; identified by gene-trapping, microarray-based expression analysis, and genome-wide homology searching	VII:384651-384502		VII:384893	185.19	243
TPO2	YGR138C	Polyamine transport protein specific for spermine; localizes to the plasma membrane; transcription of TPO2 is regulated by Haa1p; member of the major facilitator superfamily	VII:765606-763762		VII:766258	2.0881	653
CBF2	YGR140W	Essential kinetochore protein, component of the CBF3 multisubunit complex that binds to the CDEIII region of the centromere; Cbf2p also binds to the CDEII region possibly forming a different multimeric complex, ubiquitinated in vivo	VII:767429-770299	767479	VII:766258	2.0881	1171	1221
FSH1	YHR049W	Putative serine hydrolase that localizes to both the nucleus and cytoplasm; sequence is similar to S. cerevisiae Fsh2p and Fsh3p and the human candidate tumor suppressor OVCA2	VIII:206462-207193	206397	VIII:206203	4.3626	259	194
YIR018C-A	YIR018C-A	Putative protein of unknown function; identified by expression profiling and mass spectrometry	IX:385701-385564		IX:386841	8.8925	1141
ASF1	YJL115W	Nucleosome assembly factor, involved in chromatin assembly and disassembly, anti-silencing protein that causes derepression of silent loci when overexpressed; plays a role in regulating Ty1 transposition	X:196287-197126		X:195657	7.916	630
NCA3	YJL116C	Protein that functions with Nca2p to regulate mitochondrial expression of subunits 6 (Atp6p) and 8 (Atp8p ) of the Fo-F1 ATP synthase; member of the SUN family; expression induced in cells treated with the mycotoxin patulin	X:194873-193860		X:195657	7.916	785
RPS4A	YJR145C	Protein component of the small (40S) ribosomal subunit; mutation affects 20S pre-rRNA processing; identical to Rps4Bp and has similarity to rat S4 ribosomal protein	X:703068-702027	703049	X:703659	26.1762	592	610
YJR146W	YJR146W	Dubious open reading frame unlikely to encode a protein, based on available experimental and comparative sequence data; partially overlaps the verified gene HMS2	X:703885-704238		X:703659	26.1762	226
PHD1	YKL043W	Transcriptional activator that enhances pseudohyphal growth; regulates expression of FLO11, an adhesin required for pseudohyphal filament formation; similar to StuA, an A. nidulans developmental regulator; potential Cdc28p substrate	XI:356748-357848	356120	XI:356330	41.3627	418	210
HAP4	YKL109W	Subunit of the heme-activated, glucose-repressed Hap2p/3p/4p/5p CCAAT-binding complex, a transcriptional activator and global regulator of respiratory gene expression; provides the principal activation function of the complex	XI:232227-233891	231536	XI:231094	144.813	1133	442
YKL187C	YKL187C	Putative protein of unknown function; the authentic, non-tagged protein is detected in a phosphorylated state in highly purified mitochondria in high-throughput studies	XI:91536-89284		XI:92583	49.1707	1048
YKR040C	YKR040C	Dubious open reading frame unlikely to encode a protein, based on available experimental and comparative sequence data; partially overlaps the uncharacterized ORF YKR041W	XI:518566-518063		XI:519054	5.5687	489
UTH1	YKR042W	Mitochondrial outer membrane and cell wall localized SUN family member involved in cell wall biogenesis and required for mitochondrial autophagy; involved in the oxidative stress response, life span during starvation, and cell death	XI:519527-520624	519094	XI:519054	5.5687	473	40
PCK1	YKR097W	Phosphoenolpyruvate carboxykinase, key enzyme in gluconeogenesis, catalyzes early reaction in carbohydrate biosynthesis, glucose represses transcription and accelerates mRNA degradation, regulated by Mcm1p and Cat8p, located in the cytosol	XI:631152-632801		XI:630588	6.2881	564
YLL067W-A	YLL067W-A	Dubious open reading frame unlikely to encode a protein, based on available experimental and comparative sequence data; completely overlaps YLL067C	XII:843-1325		XII:60	14.0344	783
YLR108C	YLR108C	Protein of unknown function; green fluorescent protein (GFP)-fusion protein localizes to the nucleus; YLR108C is not an esssential gene	XII:368124-366667	368201	XII:368335	28.8107	212	134
AHP1	YLR109W	Thiol-specific peroxiredoxin, reduces hydroperoxides to protect against oxidative damage; function in vivo requires covalent conjugation to Urm1p	XII:368781-369311	368733	XII:368335	28.8107	446	398
YML007C-A	YML007C-A	Putative protein of unknown function; green fluorescent protein (GFP)-fusion protein localizes to mitochondria	XIII:253272-253162	253347	XIII:253444	5.2961	173	97
YAP1	YML007W	Basic leucine zipper (bZIP) transcription factor required for oxidative stress tolerance; activated by H2O2 through the multistep formation of disulfide bonds and transit from the cytoplasm to the nucleus; mediates resistance to cadmium	XIII:253848-255800	253685	XIII:253444	5.2961	404	241
SOK2	YMR016C	Nuclear protein that plays a regulatory role in the cyclic AMP (cAMP)-dependent protein kinase (PKA) signal transduction pathway; negatively regulates pseudohyphal differentiation; homologous to several transcription factors	XIII:305593-303236		XIII:306736	10.9483	1144
SPO20	YMR017W	Meiosis-specific subunit of the t-SNARE complex, required for prospore membrane formation during sporulation; similar to but not functionally redundant with Sec9p; SNAP-25 homolog	XIII:307489-308682		XIII:306736	10.9483	753
GID8	YMR135C	Protein of unknown function, involved in proteasome-dependent catabolite inactivation of fructose-1,6-bisphosphatase; contains LisH and CTLH domains, like Vid30p; dosage-dependent regulator of START	XIII:540056-538689	540121	XIII:540490	438.374	435	369
GAT2	YMR136W	Protein containing GATA family zinc finger motifs; similar to Gln3p and Dal80p; expression repressed by leucine	XIII:541199-542881	541109	XIII:540490	438.374	709	619
NCE103	YNL036W	Carbonic anhydrase; poorly transcribed under aerobic conditions and at an undetectable level under anaerobic conditions; involved in non-classical protein export pathway	XIV:559814-560479	559686	XIV:559533	388.975	281	153
IDH1	YNL037C	Subunit of mitochondrial NAD(+)-dependent isocitrate dehydrogenase, which catalyzes the oxidation of isocitrate to alpha-ketoglutarate in the TCA cycle	XIV:559002-557920	559130	XIV:559533	388.975	532	403
RPS3	YNL178W	Protein component of the small (40S) ribosomal subunit, has apurinic/apyrimidinic (AP) endonuclease activity; essential for viability; has similarity to E. coli S3 and rat S3 ribosomal proteins	XIV:302680-303402	302645	XIV:302044	68.9694	636	601
YNL179C	YNL179C	Dubious open reading frame, unlikely to encode a protein; not conserved in closely related Saccharomyces species; deletion in cyr1 mutant results in loss of stress resistance	XIV:301103-300666	301178	XIV:302044	68.9694	942	866
ACC1	YNR016C	Acetyl-CoA carboxylase, biotin containing enzyme that catalyzes the carboxylation of acetyl-CoA to form malonyl-CoA; required for de novo biosynthesis of long-chain fatty acids	XIV:661374-654673		XIV:662358	69.4739	985
TIM23	YNR017W	Essential component of the Translocase of the Inner Mitochondrial membrane (TIM23 complex); involved in protein import into mitochondrial matrix and inner membrane; with Tim17p, contributes to architecture and function of the import channel	XIV:662913-663581	662622	XIV:662358	69.4739	555	264
ENV9	YOR246C	Protein with similarity to oxidoreductases, found in lipid particles; required for replication of Brome mosaic virus in S. cerevisiae, a model system for studying replication of positive-strand RNA viruses in their natural hosts	XV:796793-795801	796881	XV:797210	1.096	418	329
SRL1	YOR247W	Mannoprotein that exhibits a tight association with the cell wall, required for cell wall stability in the absence of GPI-anchored mannoproteins; has a high serine-threonine content; expression is induced in cell wall mutants	XV:797676-798308	797405	XV:797210	1.096	466	195
YOR302W	YOR302W	CPA1 uORF, Arginine attenuator peptide, regulates translation of the CPA1 mRNA	XV:882765-882842	882653	XV:882330	10.7517	435	323
YOR316C-A	YOR316C-A	Putative protein of unknown function; identified by fungal homology and RT-PCR	XV:907935-907726	908007	XV:908627	9.3282	693	620
FAA1	YOR317W	Long chain fatty acyl-CoA synthetase, activates imported fatty acids with a preference for C12:0-C16:0 chain lengths; functions in long chain fatty acid import; accounts for most acyl-CoA synthetase activity; localized to lipid particles	XV:909343-911445		XV:908627	9.3282	716
RMI1	YPL024W	Subunit of the RecQ (Sgs1p) - Topo III (Top3p) complex; stimulates superhelical relaxing and ssDNA binding activities of Top3p; involved in response to DNA damage; null mutants display increased rates of recombination and delayed S phase	XVI:503517-504242	503311	XVI:503038	311.995	479	273
SKS1	YPL026C	Putative serine/threonine protein kinase; involved in the adaptation to low concentrations of glucose independent of the SNF3 regulated pathway	XVI:502183-500675	502251	XVI:503038	311.995	856	787
ALD6	YPL061W	Cytosolic aldehyde dehydrogenase, activated by Mg2+ and utilizes NADP+ as the preferred coenzyme; required for conversion of acetaldehyde to acetate; constitutively expressed; locates to the mitochondrial outer surface upon oxidative stress	XVI:432588-434090	432519	XVI:432033	8.2172	555	486
ISU1	YPL135W	Conserved protein of the mitochondrial matrix, performs a scaffolding function during assembly of iron-sulfur clusters, interacts physically and functionally with yeast frataxin (Yfh1p); isu1 isu2 double mutant is inviable	XVI:297553-298050	297453	XVI:297134	40.5123	419	319
GIP3	YPL137C	Glc7-interacting protein whose overexpression relocalizes Glc7p from the nucleus and prevents chromosome segregation; may interact with ribosomes, based on co-purification experiments	XVI:296647-292817	296929	XVI:297134	40.5123	488	205
YPR036W-A	YPR036W-A	Protein of unknown function; transcription is regulated by Pdr1p	XVI:645950-646153	645872	XVI:645708	17.4884	242	164
YPR063C	YPR063C	ER-localized protein of unknown function	XVI:678320-677812	678379	XVI:678901	195.316	582	522
ROX1	YPR065W	Heme-dependent repressor of hypoxic genes; contains an HMG domain that is responsible for DNA bending activity	XVI:679693-680799	679591	XVI:678901	195.316	792	690
Glucose medium
YAR010C	YAR010C	Retrotransposon TYA Gag gene co-transcribed with TYB Pol; in YARCTY1-1 TYB is mutant and probably non-functional	I:165866-164544		I:166235	2.1811	370
YFR020W	YFR020W	Dubious open reading frame unlikely to encode a functional protein, based on available experimental and comparative sequence data	VI:192737-193435		VI:191613	1.9638	1124
YGL007C-A	YGL007C-A	Putative protein of unknown function, identified by gene-trapping, microarray-based expression analysis, and genome-wide homology searching; deletion exhibits slow-growth phenotype; computationally predicted to have a role in cell budding	VII:483027-482941		VII:483612	4.7824	586
SOK2	YMR016C	Nuclear protein that plays a regulatory role in the cyclic AMP (cAMP)-dependent protein kinase (PKA) signal transduction pathway; negatively regulates pseudohyphal differentiation; homologous to several transcription factors	XIII:305593-303236		XIII:306299	3.7784	707
SPO20	YMR017W	Meiosis-specific subunit of the t-SNARE complex, required for prospore membrane formation during sporulation; similar to but not functionally redundant with Sec9p; SNAP-25 homolog	XIII:307489-308682		XIII:306299	3.7784	1190
YNL034W	YNL034W	Putative protein of unknown function; YNL034W is not an essential gene	XIV:570477-572315		XIV:569948	1.5432	529
YNL035C	YNL035C	Putative protein of unknown function with similarity to proteins containing WD-40 domains; green fluorescent protein (GFP)-fusion protein localizes to the nucleus; YNL035C is not an essential gene	XIV:569691-568522	569762	XIV:569948	1.5432	258	186
Reference
Rhee, H.S. & B.F. Pugh, (2012) Genome-wide structure and organization of eukaryotic pre-initiation complexes. Nature 483: 295-301.
