# Supplementary material for: Genome-Wide Mapping of Binding Sites Reveals Multiple Biological Functions of the Transcription Factor Cst6p in Saccharomyces cerevisiae
Source: mBio. 2016 May 3;7(3):e00559-16. doi: 10.1128/mBio.00559-16 (PMC4959655; doi:10.1128/mBio.00559-16)
Supplement: Table S3 — GO annotation of Cst6p target genes. [file mbo002162810st3.xlsx]

## Sheet: Process
Table S3. GO annotation of Cst6p target genes
GO-Slim term	Cluster frequency	Genome frequency	Genes annotated to the term
biological process unknown	18 out of 59 genes, 30.5%	1053 of 6338 genes, 16.6%	APT2, ECM13, FSH1, YDR442W, YFL051C, YFL063W, YFL064C, YGL007C-A, YGL063C-A, YIR018C-A,YJR146W, YKR040C, YLL067W-A, YLR108C, YML007C-A, YNL179C, YOR316C-A, YPR063C
transcription from RNA polymerase II promoter	8 out of 59 genes, 13.6%	483 of 6338 genes, 7.6%	ASF1, GAT2, HAP4, PHD1, ROX1, SKS1, YAP1, YAP6
response to chemical	6 out of 59 genes, 10.2%	438 of 6338 genes, 6.9%	AHP1, HAP4, HSP12, NCE103, SKS1, YAP1
carbohydrate metabolic process	5 out of 59 genes, 8.5%	256 of 6338 genes, 4.0%	ANP1, GID8, HXK1, PCK1, PYC1
generation of precursor metabolites and energy	4 out of 59 genes, 6.8%	154 of 6338 genes, 2.4%	COR1, HAP4, HXK1, IDH1
response to oxidative stress	4 out of 59 genes, 6.8%	101 of 6338 genes, 1.6%	AHP1, HSP12, NCE103, YAP1
cellular respiration	3 out of 59 genes, 5.1%	84 of 6338 genes, 1.3%	COR1, HAP4, IDH1
chromosome segregation	3 out of 59 genes, 5.1%	189 of 6338 genes, 3%	CBF2, GIP3, RMI1
mitochondrion organization	3 out of 59 genes, 5.1%	419 of 6338 genes, 6.6%	MDJ1, NCA3, TIM23
regulation of organelle organization	3 out of 59 genes, 5.1%	288 of 6338 genes, 4.5%	ASF1, SIR4, UTH1
monocarboxylic acid metabolic process	3 out of 59 genes, 5.1%	133 of 6338 genes, 2.1%	ACC1, ALD6, HXK1
mitotic cell cycle	3 out of 59 genes, 5.1%	327 of 6338 genes, 5.2%	CBF2, GID8, RMI1
chromatin organization	3 out of 59 genes, 5.1%	261 of 6338 genes, 4.1%	ASF1, SIR4, UTH1
ion transport	3 out of 59 genes, 5.1%	236 of 6338 genes, 3.7%	FAA1, FAT3, TPO2
cofactor metabolic process	3 out of 59 genes, 5.1%	159 of 6338 genes, 2.5%	ALD6, FAA1, HXK1
pseudohyphal growth	3 out of 59 genes, 5.1%	75 of 6338 genes, 1.2%	PHD1, SKS1, SOK2
cytoplasmic translation	3 out of 59 genes, 5.1%	181 of 6338 genes, 2.9%	HYP2, RPS3, RPS4A
response to heat	3 out of 59 genes, 5.1%	68 of 6338 genes, 1.1%	HSP12, MDJ1, YAP1
cell wall organization or biogenesis	2 out of 59 genes, 3.4%	201 of 6338 genes, 3.2%	SRL1, UTH1
sporulation	2 out of 59 genes, 3.4%	133 of 6338 genes, 2.1%	SPO20, SPO24
lipid transport	2 out of 59 genes, 3.4%	63 of 6338 genes, 1%	FAA1, FAT3
regulation of protein modification process	2 out of 59 genes, 3.4%	133 of 6338 genes, 2.1%	ASF1, GIP3
protein targeting	2 out of 59 genes, 3.4%	302 of 6338 genes, 4.8%	ACC1, TIM23
proteolysis involved in cellular protein catabolic process	2 out of 59 genes, 3.4%	248 of 6338 genes, 3.9%	GID8, MDJ1
carbohydrate transport	2 out of 59 genes, 3.4%	33 of 6338 genes, 0.5%	HXK1, SKS1
nucleobase-containing small molecule metabolic process	2 out of 59 genes, 3.4%	201 of 6338 genes, 3.2%	ALD6, HXK1
nuclear transport	2 out of 59 genes, 3.4%	178 of 6338 genes, 2.8%	ACC1, RPS3
protein complex biogenesis	2 out of 59 genes, 3.4%	326 of 6338 genes, 5.1%	ASF1, CBF2
response to osmotic stress	2 out of 59 genes, 3.4%	89 of 6338 genes, 1.4%	ALD6, HSP12
regulation of translation	2 out of 59 genes, 3.4%	101 of 6338 genes, 1.6%	HYP2, YOR302W
cytoskeleton organization	1 out of 59 genes, 1.7%	243 of 6338 genes, 3.8%	CBF2
cellular response to DNA damage stimulus	1 out of 59 genes, 1.7%	297 of 6338 genes, 4.7%	RMI1
vacuole organization	1 out of 59 genes, 1.7%	79 of 6338 genes, 1.2%	ENV9
protein folding	1 out of 59 genes, 1.7%	94 of 6338 genes, 1.5%	MDJ1
RNA modification	1 out of 59 genes, 1.7%	170 of 6338 genes, 2.7%	ISU1
regulation of cell cycle	1 out of 59 genes, 1.7%	206 of 6338 genes, 3.3%	GID8
translational initiation	1 out of 59 genes, 1.7%	61 of 6338 genes, 1%	HYP2
translational elongation	1 out of 59 genes, 1.7%	330 of 6338 genes, 5.2%	HYP2
nucleobase-containing compound transport	1 out of 59 genes, 1.7%	124 of 6338 genes, 2%	RPS3
transmembrane transport	1 out of 59 genes, 1.7%	238 of 6338 genes, 3.8%	TIM23
tRNA processing	1 out of 59 genes, 1.7%	106 of 6338 genes, 1.7%	ISU1
histone modification	1 out of 59 genes, 1.7%	112 of 6338 genes, 1.8%	ASF1
nucleus organization	1 out of 59 genes, 1.7%	66 of 6338 genes, 1.0%	ACC1
protein glycosylation	1 out of 59 genes, 1.7%	61 of 6338 genes, 1%	ANP1
DNA-templated transcription, elongation	1 out of 59 genes, 1.7%	92 of 6338 genes, 1.5%	ASF1
protein dephosphorylation	1 out of 59 genes, 1.7%	49 of 6338 genes, 0.8%	GIP3
protein phosphorylation	1 out of 59 genes, 1.7%	194 of 6338 genes, 3.1%	SKS1
lipid metabolic process	1 out of 59 genes, 1.7%	287 of 6338 genes, 4.5%	ACC1
cellular amino acid metabolic process| AmiGO	1 out of 59 genes, 1.7%	211 of 6338 genes, 3.3%	IDH1
protein maturation	1 out of 59 genes, 1.7%	48 of 6338 genes, 0.8%	ENV9
protein acylation	1 out of 59 genes, 1.7%	66 of 6338 genes, 1.0%	ASF1
organelle assembly	1 out of 59 genes, 1.7%	123 of 6338 genes, 1.9%	CBF2
peptidyl-amino acid modification	1 out of 59 genes, 1.7%	136 of 6338 genes, 2.1%	ASF1
organelle fission	1 out of 59 genes, 1.7%	286 of 6338 genes, 4.5%	RMI1
cellular ion homeostasis	1 out of 59 genes, 1.7%	124 of 6338 genes, 2%	ISU1
meiotic cell cycle	1 out of 59 genes, 1.7%	278 of 6338 genes, 4.4%	SPO20
protein modification by small protein conjugation or removal	1 out of 59 genes, 1.7%	193 of 6338 genes, 3.0%	ASF1
ribosomal subunit export from nucleus	1 out of 59 genes, 1.7%	46 of 6338 genes, 0.7%	RPS3

## Sheet: Function
GO-Slim term	Cluster frequency	Genome frequency	Genes annotated to the term
molecular function unknown	24 out of 59 genes, 40.7%	1859 of 6338 genes, 29.3%	APT2, ECM13, FAT3, FSH1, GID8, NCA3, SPO24, SRL1, UTH1, YDR442W, YFL051C, YFL063W, YFL064C, YGL007C-A, YGL063C-A, YIR018C-A, YJR146W, YKR040C, YLL067W-A, YLR108C, YML007C-A, YNL179C, YOR316C-A,YPR063C
DNA binding	8 out of 59 genes, 13.6%	380 of 6338 genes, 6%	CBF2, PHD1, RMI1, ROX1, SIR4, SOK2, YAP1, YAP6
nucleic acid binding transcription factor activity	7 out of 59 genes, 11.9%	162 of 6338 genes, 2.6%	GAT2, HAP4, PHD1, ROX1, SOK2, YAP1, YAP6
oxidoreductase activity	5 out of 59 genes, 8.5%	280 of 6338 genes, 4.4%	AHP1, ALD6, COR1, ENV9, IDH1
lyase activity	3 out of 59 genes, 5.1%	90 of 6338 genes, 1.4%	NCE103, PCK1, RPS3
ligase activity	3 out of 59 genes, 5.1%	97 of 6338 genes, 1.5%	ACC1, FAA1, PYC1
transmembrane transporter activity	3 out of 59 genes, 5.1%	317 of 6338 genes, 5.0%	COR1, TIM23, TPO2
enzyme regulator activity	3 out of 59 genes, 5.1%	230 of 6338 genes, 3.6%	GIP3, MDJ1, RMI1
transferase activity	3 out of 59 genes, 5.1%	831 of 6338 genes, 13.1%	ANP1, HXK1, SKS1
transcription factor activity, protein binding	3 out of 59 genes, 5.1%	124 of 6338 genes, 2%	HAP4, ROX1, YAP6
structural constituent of ribosome	2 out of 59 genes, 3.4%	231 of 6338 genes, 3.6%	RPS3, RPS4A
structural molecule activity	2 out of 59 genes, 3.4%	350 of 6338 genes, 5.5%	RPS3, RPS4A
kinase activity	2 out of 59 genes, 3.4%	195 of 6338 genes, 3.1%	HXK1, SKS1
enzyme binding	1 out of 59 genes, 1.7%	64 of 6338 genes, 1.0%	GIP3
histone binding	1 out of 59 genes, 1.7%	41 of 6338 genes, 0.6%	ASF1
lipid binding	1 out of 59 genes, 1.7%	101 of 6338 genes, 1.6%	HSP12
translation factor activity, RNA binding	1 out of 59 genes, 1.7%	43 of 6338 genes, 0.7%	HYP2
transferase activity, transferring glycosyl groups	1 out of 59 genes, 1.7%	96 of 6338 genes, 1.5%	ANP1
chromatin binding	1 out of 59 genes, 1.7%	104 of 6338 genes, 1.6%	SIR4
transcription factor binding	1 out of 59 genes, 1.7%	69 of 6338 genes, 1.1%	HAP4
unfolded protein binding	1 out of 59 genes, 1.7%	70 of 6338 genes, 1.1%	MDJ1
ion binding	1 out of 59 genes, 1.7%	178 of 6338 genes, 2.8%	ISU1
protein transporter activity	1 out of 59 genes, 1.7%	51 of 6338 genes, 0.8%	TIM23
hydrolase activity	1 out of 59 genes, 1.7%	869 of 6338 genes, 13.7%	RPS3
RNA binding	1 out of 59 genes, 1.7%	844 of 6338 genes, 13.3%	HYP2
nuclease activity	1 out of 59 genes, 1.7%	136 of 6338 genes, 2.1%	RPS3
can not be mapped to a GO slim term	2 out of 59 genes, 3.4%		SPO20, YOR302W

## Sheet: Component
GO-Slim term	Cluster frequency	Genome frequency	Genes annotated to the term
cytoplasm	36 out of 59 genes, 61.0%	4036 of 6338 genes, 63.7%	ACC1, AHP1, ALD6, ANP1, APT2, ASF1, COR1, ENV9, FAA1, FAT3, FSH1, GID8, GIP3, HSP12, HXK1, HYP2, IDH1, ISU1, MDJ1,NCE103, PCK1, PYC1, RMI1, RPS3, RPS4A, SKS1, SOK2, SPO20, SRL1, TIM23, TPO2, UTH1, YAP1, YML007C-A, YOR302W,YPR063C
nucleus	17 out of 59 genes, 28.8%	2174 of 6338 genes, 34.3%	ASF1, CBF2, FSH1, GAT2, GID8, HAP4, HSP12, NCE103, PHD1, RMI1, ROX1, SIR4, SKS1, SOK2, YAP1, YAP6, YLR108C
mitochondrion	16 out of 59 genes, 27.1%	1165 of 6338 genes, 18.4%	ACC1, ALD6, COR1, ENV9, FAA1, FAT3, GIP3, HXK1, HYP2, IDH1, ISU1, MDJ1, NCE103, TIM23, UTH1, YML007C-A
membrane	14 out of 59 genes, 23.7%	1603 of 6338 genes, 25.3%	ACC1, AHP1, ANP1, COR1, FAA1, FAT3, HSP12, MDJ1, SPO20, SPO24, TIM23, TPO2, UTH1, YKR040C
cellular component unknown	13 out of 59 genes, 22.0%	677 of 6338 genes, 10.7%	ECM13, NCA3, YDR442W, YFL051C, YFL063W, YFL064C, YGL007C-A, YGL063C-A, YIR018C-A, YJR146W, YLL067W-A,YNL179C, YOR316C-A
mitochondrial envelope	6 out of 59 genes, 10.2%	354 of 6338 genes, 5.6%	COR1, FAA1, MDJ1, NCE103, TIM23, UTH1
endomembrane system	6 out of 59 genes, 10.2%	809 of 6338 genes, 12.8%	ACC1, ANP1, FAA1, GIP3, HSP12, YPR063C
ribosome	4 out of 59 genes, 6.8%	358 of 6338 genes, 5.6%	GIP3, HYP2, RPS3, RPS4A
endoplasmic reticulum	4 out of 59 genes, 6.8%	415 of 6338 genes, 6.5%	ACC1, FAA1, GIP3, YPR063C
plasma membrane	4 out of 59 genes, 6.8%	391 of 6338 genes, 6.2%	AHP1, FAA1, HSP12, TPO2
chromosome	4 out of 59 genes, 6.8%	378 of 6338 genes, 6%	CBF2, RMI1, ROX1, SIR4
vacuole	2 out of 59 genes, 3.4%	277 of 6338 genes, 4.4%	SRL1, TPO2
Golgi apparatus	1 out of 59 genes, 1.7%	197 of 6338 genes, 3.1%	ANP1
cytoskeleton	1 out of 59 genes, 1.7%	198 of 6338 genes, 3.1%	CBF2
site of polarized growth	1 out of 59 genes, 1.7%	247 of 6338 genes, 3.9%	SRL1
cellular bud	1 out of 59 genes, 1.7%	207 of 6338 genes, 3.3%	SRL1
cell wall	1 out of 59 genes, 1.7%	96 of 6338 genes, 1.5%	SRL1
