# Supplementary material for: Genome-Wide Mapping of Binding Sites Reveals Multiple Biological Functions of the Transcription Factor Cst6p in Saccharomyces cerevisiae
Source: mBio. 2016 May 3;7(3):e00559-16. doi: 10.1128/mBio.00559-16 (PMC4959655; doi:10.1128/mBio.00559-16)
Supplement: Table S4 — Transcription factors having shared binding targets with Cst6p. [file mbo002162810st4.xlsx]

## Sheet: Blad1
Table S4. Transcription factors having shared binding targets with Cst6p.
Transcription Factor	Number of shared targets with Cst6p	% in its total bound (direct) targets	% in its total (direct and indirect) targets	p-value	Shared target genes
Ste12p	50.0004	0.0237532	0.013	9.78409e-09	ECM13, COR1, YAP6, APT2, YDR442W, HYP2, ANP1, HSP12, MDJ1, YFL051C, YFL063W, YFL064C, HXK1, YGL007C-A, PYC1, TPO2, CBF2, FSH1, YIR018C-A, ASF1, NCA3, YJR146W, PHD1, HAP4, YKR040C, UTH1, PCK1, YLR108C, AHP1, YML007C-A, YAP1, SOK2, SPO20, GID8, GAT2, NCE103, IDH1, RPS3, YNL179C, ACC1, TIM23, ENV9, SRL1, FAA1, RMI1, SKS1, ALD6, ISU1, YPR063C, ROX1
Sok2p	41.0001	0.0470185	0.0182	8.4978e-11	ECM13, COR1, YAP6, APT2, YDR442W, ANP1, HSP12, MDJ1, YFL051C, YFL063W, YFL064C, HXK1, YGL007C-A, PYC1, TPO2, CBF2, FSH1, YIR018C-A, ASF1, NCA3, PHD1, HAP4, UTH1, PCK1, SPO20, GID8, GAT2, RPS3, ACC1, ENV9, SRL1, YOR316C-A, FAA1, RMI1, SKS1, ALD6, ISU1, GIP3, YPR036W-A, YPR063C, ROX1
Sko1p	38.0019	0.0638687	0.0411	0	COR1, YAP6, APT2, HYP2, HSP12, MDJ1, YFL051C, HXK1, YGL007C-A, PYC1, TPO2, FSH1, ASF1, RPS4a, YJR146W, PHD1, HAP4, UTH1, YLR108C, AHP1, SOK2, SPO20, GID8, GAT2, NCE103, IDH1, RPS3, YNL179C, ENV9, SRL1, FAA1, RMI1, SKS1, ALD6, ISU1, GIP3, YPR063C, ROX1
Hmo1p	36.9987	0.0368513	0.0366	0	ECM13, COR1, YAP6, HYP2, ANP1, YGL007C-A, PYC1, TPO2, CBF2, YIR018C-A, ASF1, NCA3, RPS4a, YJR146W, PHD1, HAP4, YKR040C, UTH1, YAP1, SOK2, SPO20, GID8, GAT2, RPS3, ACC1, TIM23, YOR302W, YOR316C-A, FAA1, RMI1, SKS1, ALD6, ISU1, GIP3, YPR036W-A, YPR063C, ROX1
Rap1p	36.0012	0.0231668	0.012	0.000436023	ECM13, YAP6, APT2, YDR442W, HYP2, ANP1, HSP12, MDJ1, YFL051C, YFL063W, YFL064C, HXK1, YGL007C-A, CBF2, YIR018C-A, ASF1, NCA3, RPS4a, YJR146W, HAP4, YKR040C, UTH1, YAP1, SOK2, SPO20, GID8, GAT2, RPS3, YNL179C, TIM23, SRL1, YOR302W, YOR316C-A, FAA1, ISU1, YPR036W-A
Msn2p	36.0012	0.0263359	0.0106	0.00743766	ECM13, COR1, YAP6, APT2, HYP2, ANP1, HSP12, MDJ1, PYC1, TPO2, CBF2, ASF1, NCA3, RPS4a, PHD1, HAP4, YLR108C, AHP1, YML007C-A, YAP1, SPO20, GID8, GAT2, NCE103, IDH1, ACC1, TIM23, ENV9, SRL1, YOR302W, FAA1, RMI1, SKS1, ALD6, YPR063C, ROX1
Skn7p	34.998	0.062274	0.038	0	YAP6, APT2, YDR442W, HSP12, MDJ1, YFL051C, HXK1, TPO2, CBF2, ASF1, NCA3, PHD1, HAP4, YKR040C, UTH1, PCK1, YLR108C, AHP1, YML007C-A, YAP1, SOK2, SPO20, GID8, GAT2, RPS3, TIM23, ENV9, SRL1, RMI1, SKS1, ALD6, ISU1, GIP3, YPR063C, ROX1
Cin5p	34.998	0.0321083	0.0161	3.95119e-07	ECM13, YAP6, APT2, YDR442W, HYP2, HSP12, YFL051C, HXK1, YGL007C-A, TPO2, CBF2, FSH1, ASF1, NCA3, RPS4a, YJR146W, PHD1, HAP4, FAT3, YLR108C, AHP1, SOK2, GID8, GAT2, RPS3, YNL179C, ENV9, SRL1, YOR302W, FAA1, ALD6, ISU1, GIP3, YPR063C, ROX1
Yap6p	34.0005	0.0370376	0.0349	0	ECM13, YAP6, APT2, YDR442W, HSP12, MDJ1, YFL051C, HXK1, YGL007C-A, TPO2, CBF2, ASF1, NCA3, RPS4a, YJR146W, PHD1, HAP4, YLR108C, AHP1, YML007C-A, YAP1, SOK2, SPO20, GID8, GAT2, RPS3, YNL179C, ENV9, SRL1, YOR302W, FAA1, ALD6, YPR063C, ROX1
Fhl1p	31.0023	0.0346394	0.025	4.4176e-11	YAP6, HYP2, ANP1, MDJ1, YGL007C-A, TPO2, CBF2, ASF1, NCA3, RPS4a, YJR146W, PHD1, YKR040C, UTH1, PCK1, SOK2, SPO20, GID8, GAT2, RPS3, YNL179C, TIM23, YOR302W, RMI1, SKS1, ALD6, ISU1, GIP3, YPR036W-A, YPR063C, ROX1
Abf1p	27.9984		0.01	0.0545152	YAP6, APT2, YDR442W, HYP2, ANP1, MDJ1, YFL063W, YFL064C, HXK1, PYC1, FSH1, ASF1, NCA3, RPS4a, YJR146W, FAT3, GID8, GAT2, NCE103, IDH1, ACC1, TIM23, YOR302W, FAA1, RMI1, ISU1, GIP3, YPR063C
Swi4p	27.0009		0.0253	1.18605e-09	SIR4, APT2, YDR442W, HYP2, HSP12, MDJ1, YFL063W, YFL064C, YGL007C-A, TPO2, CBF2, YIR018C-A, PHD1, HAP4, YKR040C, UTH1, YLR108C, SOK2, SPO20, GID8, GAT2, RPS3, YNL179C, ENV9, SRL1, RMI1, SKS1
Phd1p	25.9977		0.0341	2.712e-12	YAP6, APT2, YDR442W, ANP1, YFL051C, YFL063W, YFL064C, YGL007C-A, CBF2, YIR018C-A, ASF1, NCA3, HAP4, YLR108C, AHP1, SOK2, SPO20, GID8, GAT2, RPS3, YNL179C, ACC1, TIM23, RMI1, SKS1, ISU1
Spt23p	25.9977		0.0142	0.000333232	SIR4, YAP6, HYP2, MDJ1, YFL063W, YFL064C, TPO2, NCA3, RPS4a, PHD1, FAT3, YLR108C, AHP1, YAP1, SOK2, GAT2, NCE103, IDH1, RPS3, ACC1, TIM23, YOR302W, FAA1, SKS1, ALD6, ISU1
Tec1p	25.9977		0.0068	0.865849	ECM13, COR1, YAP6, APT2, HSP12, MDJ1, HXK1, YGL007C-A, PYC1, YIR018C-A, PHD1, HAP4, UTH1, SOK2, SPO20, GID8, GAT2, RPS3, ENV9, SRL1, RMI1, SKS1, ALD6, YPR036W-A, YPR063C, ROX1
Rds2p	25.0002		0.0446	1.5e-14	ECM13, COR1, YAP6, MDJ1, YGL007C-A, PYC1, YIR018C-A, ASF1, NCA3, HAP4, FAT3, UTH1, PCK1, SOK2, GID8, RPS3, ACC1, TIM23, YOR316C-A, FAA1, RMI1, SKS1, ALD6, YPR036W-A, YPR063C
Adr1p	25.0002		0.0302	1.26999e-10	HYP2, HSP12, MDJ1, YFL064C, HXK1, NCA3, HAP4, FAT3, YKR040C, UTH1, PCK1, SOK2, SPO20, GID8, GAT2, NCE103, IDH1, RPS3, YNL179C, ACC1, TIM23, FAA1, ALD6, ISU1, GIP3
Flo8p	20.9988		0.034	6.18474e-10	YAP6, APT2, MDJ1, YGL007C-A, ASF1, NCA3, PHD1, HAP4, UTH1, SOK2, GID8, GAT2, RPS3, YNL179C, ACC1, TIM23, RMI1, SKS1, ALD6, YPR063C, ROX1
Cbf1p	18.9981		0.0125	0.0121766	YAP6, APT2, YDR442W, ASF1, NCA3, RPS4a, YJR146W, HAP4, YLR108C, AHP1, YAP1, NCE103, IDH1, RPS3, YNL179C, YOR302W, YOR316C-A, FAA1, YPR036W-A
Yrm1p	18.9981		0.0073	0.647709	ECM13, COR1, SIR4, HYP2, MDJ1, YFL063W, PYC1, NCE103, IDH1, RPS3, YNL179C, ACC1, TIM23, RMI1, SKS1, ALD6, GIP3, YPR063C, ROX1
Met32p	16.9974		0.031	1.32734e-07	YAP6, PYC1, RPS4a, YJR146W, HAP4, YKR040C, UTH1, YAP1, SOK2, GID8, GAT2, NCE103, IDH1, YOR302W, ISU1, GIP3, ROX1
Yap1p	16.9974		0.0057	0.956037	ECM13, COR1, YAP6, HSP12, NCA3, RPS4a, PHD1, HAP4, YLR108C, AHP1, YML007C-A, RPS3, YOR302W, ALD6, YPR036W-A, YPR063C, ROX1
Ino4p	15.9999		0.0192	0.00018492	ECM13, HSP12, MDJ1, HXK1, YGL007C-A, FSH1, YLR108C, AHP1, GID8, GAT2, RPS3, YNL179C, ACC1, TIM23, YOR316C-A, FAA1
Pdr1p	15.9999		0.0111	0.0551783	YAP6, HXK1, PYC1, RPS4a, YJR146W, HAP4, UTH1, YLR108C, AHP1, SOK2, GAT2, ENV9, SRL1, ALD6, ISU1, ROX1
Stb5p	15.0024		0.0129	0.0177988	ECM13, COR1, YAP6, APT2, YDR442W, ANP1, HAP4, UTH1, YAP1, GAT2, SKS1, ALD6, ISU1, YPR063C, ROX1
Met4p	13.9992		0.009	0.247056	YAP6, RPS4a, YJR146W, HAP4, YKR040C, UTH1, GID8, GAT2, NCE103, IDH1, YOR302W, ISU1, GIP3, ROX1
Gcn4p	13.9992		0.0047	0.995773	ECM13, COR1, RPS4a, YJR146W, PCK1, GID8, GAT2, NCE103, IDH1, RPS3, YOR302W, ALD6, ISU1, GIP3
Oaf1p	13.0017		0.0146	0.00924801	YAP6, APT2, MDJ1, YFL051C, YFL064C, NCA3, RPS4a, FAT3, YLR108C, SOK2, SPO20, YNL179C, YPR063C
Tbf1p	11.9985		0.0238	0.000137001	YFL063W, YFL064C, YIR018C-A, HAP4, UTH1, YLR108C, AHP1, YML007C-A, YAP1, TIM23, ENV9, SRL1
Hap1p	11.001		0.0335	8.35685e-06	COR1, HYP2, ANP1, YKR040C, UTH1, YLR108C, AHP1, YAP1, FAA1, YPR063C, ROX1
Mga1p	11.001		0.0156	0.00876908	COR1, YAP6, PHD1, HAP4, UTH1, SOK2, GID8, GAT2, RPS3, RMI1, SKS1
Xbp1p	9.9978		0.014	0.0251049	ECM13, APT2, YDR442W, HXK1, RPS4a, YJR146W, YKR040C, UTH1, NCE103, IDH1
Nrg1p	9.9978		0.0139	0.0260432	ECM13, YAP6, APT2, YDR442W, HAP4, SOK2, SPO20, GID8, GAT2, RMI1
Yap5p	9.9978		0.0114	0.0847977	ECM13, SIR4, YDR442W, HSP12, YFL063W, YFL064C, CBF2, NCA3, RPS4a, UTH1
Rox1p	9.9978		0.0111	0.0996209	YAP6, APT2, YDR442W, HAP4, SOK2, SPO20, GID8, GAT2, NCE103, IDH1
Mcm1p	9.9978		0.006	0.817833	HSP12, MDJ1, YGL007C-A, ASF1, NCA3, YKR040C, UTH1, PCK1, ENV9, SRL1
Swi6p	9.0003		0.0119	0.0751333	APT2, YFL063W, HXK1, PHD1, SOK2, GID8, GAT2, ENV9, SRL1
Hsf1p	9.0003		0.0052	0.915876	YAP6, HSP12, MDJ1, YGL007C-A, FSH1, YLR108C, AHP1, ACC1, YPR036W-A
Ifh1p	8.0028		0.0161	0.0167578	YFL063W, YFL064C, RPS4a, YJR146W, RPS3, YNL179C, ISU1, GIP3
Rtg3p	8.0028		0.0119	0.0849572	ECM13, YKR040C, NCE103, IDH1, TIM23, YOR302W, ISU1, GIP3
Mbp1p	8.0028		0.0116	0.0978542	APT2, YDR442W, YFL063W, ASF1, NCA3, TIM23, ENV9, SRL1
Rim101p	8.0028		0.0104	0.160367	APT2, YDR442W, YKR040C, UTH1, SPO20, GID8, GAT2, ROX1
Cad1p	8.0028		0.0101	0.181403	APT2, HSP12, FSH1, NCA3, YLR108C, AHP1, RPS3, YOR302W
Tup1p	8.0028		0.003	0.999917	YAP6, APT2, YFL051C, YFL063W, YJR146W, SOK2, YNL179C, ENV9
Ace2p	8.0028		0.0017	1	YGL007C-A, RPS4a, YJR146W, YKR040C, UTH1, YAP1, TIM23, RMI1
Fkh2p	6.9996		0.01	0.19323	YAP6, YGL007C-A, YKR040C, UTH1, ENV9, SRL1, RMI1
Ash1p	6.9996		0.0022	1	ECM13, APT2, YDR442W, YKR040C, UTH1, PCK1, RMI1
Oaf3p	6.0021		0.0144	0.047486	YAP6, YFL064C, RPS4a, FAT3, SOK2, YNL179C
Mot3p	6.0021		0.0102	0.187404	YKR040C, UTH1, NCE103, IDH1, ISU1, GIP3
Put3p	6.0021		0.0091	0.274054	YLR108C, AHP1, SPO20, YOR302W, ISU1, GIP3
Pdr3p	6.0021		0.0051	0.855892	ECM13, YFL063W, YFL064C, GAT2, ALD6, ISU1
Hot1p	4.9989		0.0649	3.12508e-05	HSP12, PYC1, AHP1, NCE103, ALD6
Aft2p	4.9989		0.0103	0.192878	APT2, YDR442W, YOR302W, ISU1, GIP3
Cup9p	4.9989		0.0046	0.886968	ECM13, YAP6, APT2, YDR442W, SOK2
Pip2p	4.9989		0.0038	0.964434	FAT3, SOK2, SPO20, YNL179C, ISU1
Yox1p	4.9989		0.0035	0.982642	HSP12, PHD1, YKR040C, UTH1, RMI1
Swi5p	4.9989		0.0026	0.999518	HSP12, YFL063W, YFL064C, GAT2, TIM23
Msn1p	4.0014		0.014	0.0783783	HSP12, MDJ1, RPS4a, RPS3
Dal81p	4.0014		0.0108	0.17303	YKR040C, UTH1, GID8, GAT2
Ixr1p	4.0014		0.0023	0.999373	APT2, YDR442W, PHD1, ROX1
Msn4p	4.0014		0.0016	1	YLR108C, AHP1, YAP1, ROX1
Sfp1p	4.0014		0.0009	1	RPS4a, UTH1, RPS3, TIM23
Hms2p	2.9982		0.0263	0.012957	YKR040C, UTH1, SPO20
Azf1p	2.9982		0.0152	0.0738623	YAP6, UTH1, YAP1
Tos4p	2.9982		0.0149	0.0782327	PYC1, TIM23, ROX1
Ino2p	2.9982		0.007	0.458212	ACC1, TIM23, FAA1
Hap5p	2.9982		0.0067	0.486892	ECM13, COR1, YOR302W
Mig1p	2.9982		0.0067	0.490439	APT2, YDR442W, HAP4
Yap7p	2.9982		0.0045	0.796339	FSH1, YLR108C, AHP1
Rfx1p	2.9982		0.0043	0.829574	HXK1, YLR108C, IDH1
Gln3p	2.9982		0.0025	0.990473	YKR040C, UTH1, SPO20
Pho4p	2.9982		0.0021	0.998153	APT2, YDR442W, RPS4a
Hap3p	2.0007		0.0066	0.441626	COR1, YAP1
Hir2p	2.0007		0.0066	0.441626	HAP4, ALD6
Arg80p	2.0007		0.0051	0.622092	SIR4, YOR302W
Tos8p	2.0007		0.0049	0.642632	UTH1, ACC1
Gat3p	2.0007		0.0045	0.704059	YFL063W, YFL064C
Mss11p	2.0007		0.0033	0.875205	RMI1, SKS1
Reb1p	2.0007		0.002	0.991728	MDJ1, ACC1
Pho2p	2.0007		0.0019	0.994782	NCE103, IDH1
Yhp1p	2.0007		0.0016	0.999005	ASF1, NCA3
Gcr2p	2.0007		0.0015	0.999161	PYC1, YOR302W
Hap2p	2.0007		0.0012	0.999939	ECM13, COR1
Esa1p	0.9975		0.3333	0.000189008	RPS3
Sfl1p	0.9975		0.0071	0.310324	APT2
Gsm1p	0.9975		0.0059	0.395121	HAP4
YJL206C	0.9975		0.0058	0.403658	TIM23
Plm2p	0.9975		0.0054	0.439996	HAP4
Sip4p	0.9975		0.0041	0.583885	PCK1
Rtg1p	0.9975		0.0036	0.658216	PYC1
Arg81p	0.9975		0.0029	0.778121	YOR302W
Stb1p	0.9975		0.0027	0.812813	ENV9
Rgm1p	0.9975		0.0025	0.834304	YFL063W
Met31p	0.9975		0.0025	0.846729	SIR4
Hcm1p	0.9975		0.0024	0.862914	ACC1
Aro80p	0.9975		0.0023	0.866493	YAP1
Sum1p	0.9975		0.0016	0.963895	SIR4
Rlm1p	0.9975		0.0014	0.982371	TPO2
Thi2p	0.9975		0.0013	0.990999	SPO20
Fkh1p	0.9975		0.0012	0.991614	YGL007C-A
Hap4p	0.9975		0.0011	0.995347	COR1
Hms1p	0.9975		0.001	0.99814	YAP6
Gal4p	0.9975		0.0008	0.999717	YFL063W
Aft1p	0.9975		0.0007	0.99994	SPO20
Gcr1p	0.9975		0.0006	0.999994	ISU1
Rpn4p	0.9975		0.0006	0.999999	YAP1
